# Supplementary material for: Phytochemical Optimization and Anti-Inflammatory Mechanism of an Aerial-Part Extract from Echinacea purpurea in DSS-Induced Colitis
Source: Pharmaceuticals (Basel). 2026 Jan 7;19(1):109. doi: 10.3390/ph19010109 (PMC12845002; doi:10.3390/ph19010109)
Supplement: Supplementary file 1 [file pharmaceuticals-19-00109-s001.zip]

Archive with 1 entries (1 files):
- pharmaceuticals-4037775-supplementary.pdf
